# Supplementary material for: Adherence to dietary guidelines in relation to visceral fat and liver fat in middle-aged men and women: the NEO study
Source: Int J Obes (Lond). 2019 Aug 28;44(2):297–306. doi: 10.1038/s41366-019-0441-x (PMC6997120; doi:10.1038/s41366-019-0441-x)
Supplement: Supplementary file 1 — Supplemental table 1 [file 41366_2019_441_MOESM1_ESM.xlsx]

## Sheet: Sheet1
Supplemental table 1 Difference in measures of body fat with 95% confidence intervals per 10 points higher on the DHD-index in participants of the Netherlands Epidemiology of Obesity study, men and women between 45 and 65 years of age1
	Total body fat (N=6,360)	Visceral adipose tissue (N=2,450)	Hepatic triglyceride content (N=1,809)
	Difference in TBF (%) (95% CI)	Difference in VAT (cm2)	Relative change in HTGC (95% CI)
		(95% CI)
Body mass index
BMI <30	-0.2 (-0.3; -0.1)	-2.4 (-4.0; -0.9)	0.93 (0.88; 0.98)
BMI≥30	-0.2 (-0.3; -0.1)	-3.5 (-5.9; -1.1)	0.93 (0.89; 0.98)
Menopausal state
Premenopausal	-0.1 (-0.3; 0.1)	-3.1 (-5.5; -0.6)	0.93 (0.85; 1.02)
Postmenopausal	-0.3 (-0.4; -0.1)	-1.6 (-3.6; 0.5)	0.89 (0.82; 0.97)
PNPLA3 genotype
PNPLA II			0.92 (0.87; 0.98)
PNPLA IM+MM			0.91 (0.84; 0.98)
Results are based on analysis weighted toward the body mass index distribution of the general population.
1Adjusted for age, total energy intake, smoking, education, ethnicity, basal metabolic rate, menopause and energy restricted diet
BMI, body mass index; CI, confidence interval; DHD-Index, Dutch Healthy Diet Index; HTGC, hepatic triglyceride content; PNPLA3, Patatin-like phospholipase domain-containing protein 3; TBF, total body fat; VAT, visceral adipose tissue.
